# Supplementary material for: Design, Synthesis, and Biological Activities of Novel 2-Cyanoacrylate Compounds Containing Substituted Pyrazolyl or 1,2,3-Triazolyl Moiety
Source: Molecules. 2023 Mar 31;28(7):3141. doi: 10.3390/molecules28073141 (PMC10096079; doi:10.3390/molecules28073141)
Supplement: Supplementary file 1 [file molecules-28-03141-s001.zip]

Archive with 1 entries (1 files):
- molecules-2294350-supplementary.pdf
